# Supplementary material for: Hepatic Copper Accumulation Predicts Fibrosis Progression and Mortality in Patients with Metabolic Dysfunction-Associated Steatotic Liver Disease (MASLD)
Source: Nutrients. 2025 Sep 11;17(18):2923. doi: 10.3390/nu17182923 (PMC12472418; doi:10.3390/nu17182923)
Supplement: Supplementary file 1 [file nutrients-17-02923-s001.zip]

Archive with 1 entries (1 files):
- nutrients-3830502-supplementary.pdf
